# Supplementary material for: Model Optimization and In Silico Analysis of Potential Dipeptidyl Peptidase IV Antagonists from GC-MS Identified Compounds in Nauclea latifolia Leaf Extracts
Source: Int J Mol Sci. 2019 Nov 25;20(23):5913. doi: 10.3390/ijms20235913 (PMC6929178; doi:10.3390/ijms20235913)
Supplement: Supplementary file 1 [file ijms-20-05913-s001.zip]

Archive with 3 entries (2 files):
- ijms-580483 supplementary/
- ijms-580483 supplementary/ijms-580483 Supplement 1.pdf
- ijms-580483 supplementary/ijms-580483 supplement 2.pdf
